# Supplementary material for: Addition of anaerobic electron acceptors to solid media did not enhance growth of 125 spacecraft bacteria under simulated low-pressure Martian conditions
Source: Sci Rep. 2020 Oct 26;10:18290. doi: 10.1038/s41598-020-75222-2 (PMC7588431; doi:10.1038/s41598-020-75222-2)
Supplement: Supplementary file 1 — Supplementary Table S1. [file 41598_2020_75222_MOESM1_ESM.xlsx]

## Sheet: Sheet1
Supplementary Table S1: Growth results of the 125 bacteria isolates tested under (A) 1013 hPa, 30°C, O2; (B) 1013 hPa, 0°C, O2; (C) 1013 hPa, 0°C, CO2; and (D) low-PTA conditions: 7 hPa, 0°C, CO2. Isolates that have been rated positive when colonies have been observed in ≥ 2 plates are displayed. [(+) = positive growth, (‒) = negative growth]; n = 3. The first column lists the lab identifier code…
ASB #	16S based ID, JPL (yellow)/Bruker-RT class. ID, JPL	Sample Name (original)	1013 hPa, 30°C, O2						1013 hPa, 0°C, O2						1013 hPa, 0°C, CO2						Low-PTA
			TSA	TSA+Vitamins	TSA+Nitrate	TSA+Sulphate	TSA+Iron pH7	TSA+Iron pH5	TSA	TSA+Vitamins	TSA+Nitrate	TSA+Sulphate	TSA+Iron pH7	TSA+Iron pH5	TSA	TSA+Vitamins	TSA+Nitrate	TSA+Sulphate	TSA+Iron pH7	TSA+Iron pH5	TSA	TSA+Vitamins	TSA+Nitrate	TSA+Sulphate	TSA+Iron pH7	TSA+Iron pH5
326	Acinetobacter johnsonii	Phoenix spacecraft associated environments	+	+	+	+	+	+	-	-	-	-	-	-	-	-	-	-	-	-	-	-	-	-	-	-
342	Agromyces mediolanus_RA14A.10	PHOENIX-ROBOTICARM RA14A.10 DLE	+	+	+	+	+	-	-	-	-	-	-	-	-	-	-	-	-	-	-	-	-	-	-	-
394	Bacillus altitudinis	MSL_3069	+	+	+	+	+	+	-	-	-	-	-	-	-	-	-	-	-	-	-	-	-	-	-	-
127	Bacillus amyloliquefaciens	Insight	+	+	+	+	+	+	-	-	-	-	-	-	-	-	-	-	-	-	-	-	-	-	-	-
291	Bacillus amyloliquefaciens subsp. amyloliquefaciens /Bacillus siamensis	MSL_3004	+	+	+	+	+	+	-	-	-	-	-	-	-	-	-	-	-	-	-	-	-	-	-	-
317	Bacillus atrophaeus	M2020_197	+	+	+	+	+	+	-	-	-	-	-	-	-	-	-	-	-	-	-	-	-	-	-	-
390	Bacillus australimaris	M2020_248	+	+	+	+	+	+	-	-	-	-	-	-	-	-	-	-	-	-	-	-	-	-	-	-
293	Bacillus cereus	MSL_3028	+	+	+	+	+	-	-	-	-	-	-	-	-	-	-	-	-	-	-	-	-	-	-	-
311	Bacillus cereus	M2020_123	+	+	+	+	+	-	-	-	-	-	-	-	-	-	-	-	-	-	-	-	-	-	-	-
322	Bacillus cereus	M2020_234	+	+	+	+	+	-	-	-	-	-	-	-	-	-	-	-	-	-	-	-	-	-	-	-
299	Bacillus cereus_MER_121	MER 121	+	+	+	+	+	-	-	-	-	-	-	-	-	-	-	-	-	-	-	-	-	-	-	-
374	Bacillus cucumis	M2020_30	+	+	+	+	+	-	-	-	-	-	-	-	-	-	-	-	-	-	-	-	-	-	-	-
131	Bacillus firmus	Insight	+	+	+	+	+	-	+	+	+	+	-	-	-	-	-	-	-	-	-	-	-	-	-	-
368	Bacillus firmus	M2020_12	+	+	+	+	+	-	-	-	-	-	-	-	-	-	-	-	-	-	-	-	-	-	-	-
308	Bacillus firmus / Bacillus firmus MSL_3061	MSL_3061	+	+	+	+	+	-	-	-	-	-	-	-	-	-	-	-	-	-	-	-	-	-	-	-
292	Bacillus kochii	MSL_3062	+	+	+	+	+	+	-	-	-	-	-	-	-	-	-	-	-	-	-	-	-	-	-	-
284	Bacillus licheniformis	MSL_3013	+	+	+	+	+	+	-	-	-	-	-	-	-	-	-	-	-	-	-	-	-	-	-	-
320	Bacillus licheniformis	M2020_225	+	+	+	+	+	+	-	-	-	-	-	-	-	-	-	-	-	-	-	-	-	-	-	-
300	Bacillus licheniformis_MER 136	MER 136	+	+	+	+	+	+	-	-	-	-	-	-	-	-	-	-	-	-	-	-	-	-	-	-
286	Bacillus megaterium	MSL_3025	+	+	+	+	+	+	-	-	-	-	-	-	-	-	-	-	-	-	-	-	-	-	-	-
324	Bacillus megaterium	M2020_240	+	+	+	+	+	+	-	-	-	-	-	-	-	-	-	-	-	-	-	-	-	-	-	-
304	Bacillus mojavensis	V44-14	+	+	+	+	+	+	-	-	-	-	-	-	-	-	-	-	-	-	-	-	-	-	-	-
128	Bacillus mojavensis or subtilis	Insight	+	+	+	+	+	+	-	-	-	-	-	-	-	-	-	-	-	-	-	-	-	-	-	-
278	Bacillus oceanisediminis_CFPSW.22.2	CFPSW.22.2 DLE	+	+	+	+	+	+	-	-	-	-	-	-	-	-	-	-	-	-	-	-	-	-	-	-
360	Bacillus oleronius_12A_4	FAIRING 12A-4 DLE	+	+	+	+	+	+	-	-	-	-	-	-	-	-	-	-	-	-	-	-	-	-	-	-
282	Bacillus pumilus	MSL_3005	+	+	+	+	+	+	-	-	-	-	-	-	-	-	-	-	-	-	-	-	-	-	-	-
327	Bacillus pumilus	Phoenix spacecraft associated environments	+	+	+	+	+	+	-	-	-	-	-	-	-	-	-	-	-	-	-	-	-	-	-	-
285	Bacillus safensis	MSL_3014	+	+	+	+	+	+	-	-	-	-	-	-	-	-	-	-	-	-	-	-	-	-	-	-
290	Bacillus safensis	IN_90	+	+	+	+	+	+	-	-	-	-	-	-	-	-	-	-	-	-	-	-	-	-	-	-
340	Bacillus safensis	M2020_67	+	+	+	+	+	-	-	-	-	-	-	-	-	-	-	-	-	-	-	-	-	-	-	-
126	Bacillus safensis	Insight	+	+	+	+	+	+	-	-	-	-	-	-	-	-	-	-	-	-	-	-	-	-	-	-
129	Bacillus safensis / pumilus	Insight	+	+	+	+	+	+	-	-	-	-	-	-	-	-	-	-	-	-	-	-	-	-	-	-
130	Bacillus simplex	Insight	+	+	+	+	+	-	+	+	+	+	+	-	-	-	-	-	-	-	-	-	-	-	-	-
315	Bacillus stratosphericus	M2020_158	+	+	+	+	+	+	-	-	-	-	-	-	-	-	-	-	-	-	-	-	-	-	-	-
294	Bacillus subterraneus_CF25_M.6	CF-25.M6 DLE	+	+	+	+	+	+	-	-	-	-	-	-	-	-	-	-	-	-	-	-	-	-	-	-
288	Bacillus subtilis subsp. subtilis	MSL_3046	+	+	+	+	+	+	-	-	-	-	-	-	-	-	-	-	-	-	-	-	-	-	-	-
303	Bacillus zhangzhouensis / Bacillus pumilus V45.5	V45-5	+	+	+	+	+	+	-	-	-	-	-	-	-	-	-	-	-	-	-	-	-	-	-	-
382	Brevibacillus agri	M2020_254	+	+	+	+	+	-	-	-	-	-	-	-	-	-	-	-	-	-	-	-	-	-	-	-
289	Brevibacillus borstelensis	MSL_3059	+	+	+	+	+	+	-	-	-	-	-	-	-	-	-	-	-	-	-	-	-	-	-	-
296	Brevibacillus brevis_MER_51	MER 51	+	+	+	+	+	-	-	-	-	-	-	-	-	-	-	-	-	-	-	-	-	-	-	-
379	Brevibacillus invocatus	M2020_168	+	+	+	+	+	-	-	-	-	-	-	-	-	-	-	-	-	-	-	-	-	-	-	-
362	Brevibacillus invocatus_CFPSW.5.1	CFPSW.5.1 DLE	+	+	+	+	+	-	-	-	-	-	-	-	-	-	-	-	-	-	-	-	-	-	-	-
375	Brevibacterium frigoritolerans	IN_193	+	+	+	+	+	-	-	-	-	-	-	-	-	-	-	-	-	-	-	-	-	-	-	-
376	Brevibacterium frigoritolerans	M2020_100	+	+	+	+	+	-	-	-	-	-	-	-	-	-	-	-	-	-	-	-	-	-	-	-
380	Brevibacterium frigoritolerans	M2020_95	+	+	+	+	+	-	-	-	-	-	-	-	-	-	-	-	-	-	-	-	-	-	-	-
331	Brevundimonas diminuta	Phoenix spacecraft associated environments	+	+	+	+	+	-	-	-	-	-	-	-	-	-	-	-	-	-	-	-	-	-	-	-
334	Burkholderia contaminans RA_14B.2	PHOENIX-ROBOTICARM RA14B.2 DLE	+	+	+	+	+	-	-	-	-	-	-	-	-	-	-	-	-	-	-	-	-	-	-	-
363	Corneybacterium mucifaciens_5D.2	FAIRING 5D-2	+	+	+	+	+	+	-	-	-	-	-	-	-	-	-	-	-	-	-	-	-	-	-	-
385	Deinococcus species	Phoenix spacecraft associated environments	+	+	+	+	+	+	-	-	-	-	-	-	-	-	-	-	-	-	-	-	-	-	-	-
383	Dietzia maris	Phoenix spacecraft associated environments	+	+	+	+	+	-	+	+	+	+	+	-	-	-	-	-	-	-	-	-	-	-	-	-
281	Exiguobacterium profundum_MER 193	MER 193	+	+	+	+	+	-	-	-	-	-	-	-	-	-	-	-	-	-	-	-	-	-	-	-
373	Janibacter melonis_V41-32	V41-32 TEFLON RIBBON	+	+	+	+	+	-	-	-	-	-	-	-	-	-	-	-	-	-	-	-	-	-	-	-
341	Kocuria rosea	IN_362	+	+	+	+	+	+	+	+	+	+	+	-	-	-	-	-	-	-	-	-	-	-	-	-
358	Kocuria rosea	Phoenix spacecraft associated environments	+	+	+	+	+	-	+	+	+	+	+	-	-	-	-	-	-	-	-	-	-	-	-	-
384	Labedella kawkjii	Phoenix spacecraft associated environments	+	+	+	+	+	-	+	+	+	+	+	-	-	-	-	-	-	-	-	-	-	-	-	-
319	Lysinibacillus fusiformis	M2020_222	+	+	+	+	+	+	-	-	-	-	-	+	-	-	-	-	-	-	-	-	-	-	-	-
372	Lysinibacillus halotolerans_PF4J_2.2	PF4J.2.2 VIAL 1 DLE	+	+	+	+	+	+	-	-	-	-	-	-	-	-	-	-	-	-	-	-	-	-	-	-
323	Lysinibacillus macroides	M2020_239	+	+	+	+	+	+	-	-	-	-	-	-	-	-	-	-	-	-	-	-	-	-	-	-
325	Lysinibacillus odysseyi	Phoenix spacecraft associated environments	+	+	+	+	+	+	-	-	-	-	-	-	-	-	-	-	-	-	-	-	-	-	-	-
392	Methylobacterium aquaticum	Phoenix spacecraft associated environments	+	+	+	+	+	+	-	-	-	-	-	-	-	-	-	-	-	-	-	-	-	-	-	-
276	Microbacterium oxydans PF4A_2.1	PF4A.2.1 VIAL 1 DLE	+	+	+	+	+	+	-	-	-	-	-	-	-	-	-	-	-	-	-	-	-	-	-	-
354	Microbacterium arborescens	Phoenix spacecraft associated environments	+	+	+	+	+	-	-	-	-	-	-	-	-	-	-	-	-	-	-	-	-	-	-	-
329	Microbacterium testaceum	Phoenix spacecraft associated environments	+	+	+	+	+	+	-	-	-	-	-	-	-	-	-	-	-	-	-	-	-	-	-	-
302	Microbacterium_paraoxydans_W7B_2.2	FAIRING W7B-2.2	+	+	+	+	+	+	-	-	-	-	-	-	-	-	-	-	-	-	-	-	-	-	-	-
339	Micrococcus aloeverae	MSL_3022	+	+	+	+	+	+	-	-	-	-	-	-	-	-	-	-	-	-	-	-	-	-	-	-
395	Micrococcus Aloeverae_MER 146B	MER 146b	+	+	+	+	+	+	-	-	-	-	-	-	-	-	-	-	-	-	-	-	-	-	-	-
314	Micrococcus yunnanensis	M2020_136	+	+	+	+	+	-	-	-	-	-	-	-	-	-	-	-	-	-	-	-	-	-	-	-
316	Micrococcus yunnanensis	M2020_194	+	+	+	+	+	-	-	-	-	-	-	-	-	-	-	-	-	-	-	-	-	-	-	-
321	Micrococcus yunnanensis	M2020_226	+	+	+	+	+	-	-	-	-	-	-	-	-	-	-	-	-	-	-	-	-	-	-	-
351	Micrococcus yunnanensis	M2020_161	+	+	+	+	+	-	-	-	-	-	-	-	-	-	-	-	-	-	-	-	-	-	-	-
389	Micrococcus yunnanensis	M2020_162	+	+	+	+	+	-	-	-	-	-	-	-	-	-	-	-	-	-	-	-	-	-	-	-
344	Micrococcus yunnanensis MER_3b	MER 3b	+	+	+	+	+	+	-	-	-	-	-	-	-	-	-	-	-	-	-	-	-	-	-	-
335	Oceanobacillus_profundus_MER_TA_139.2	MER TA 139-2	+	+	+	+	+	-	-	-	-	-	-	-	-	-	-	-	-	-	-	-	-	-	-	-
343	Paenibacillus alvei_PF4J_2.1	PF4J.2.1 VIAL 1 DLE	+	+	+	+	+	-	-	-	-	-	-	-	-	-	-	-	-	-	-	-	-	-	-	-
330	Paenibacillus chitinolyticus	Phoenix spacecraft associated environments	+	+	+	+	+	+	-	-	-	-	-	-	-	-	-	-	-	-	-	-	-	-	-	-
347	Paenibacillus cookii	IN_101	+	+	+	+	+	+	-	-	-	-	-	+	-	-	-	-	-	-	-	-	-	-	-	-
367	Paenibacillus glucanolyticus	MSL_3067	+	+	+	+	+	-	-	-	-	-	-	-	-	-	-	-	-	-	-	-	-	-	-	-
377	Paenibacillus glucanolyticus	M2020_118	+	+	+	+	+	+	-	-	-	-	-	-	-	-	-	-	-	-	-	-	-	-	-	-
378	Paenibacillus jamilae	M2020_130	+	+	+	+	+	+	-	-	-	-	-	-	-	-	-	-	-	-	-	-	-	-	-	-
349	Paenibacillus physcomitrellae	M2020_154	+	+	+	+	+	+	-	-	-	-	-	+	-	-	-	-	-	-	-	-	-	-	-	-
352	Paenibacillus provencensis	M2020_203	+	+	+	+	+	-	-	-	-	-	-	-	-	-	-	-	-	-	-	-	-	-	-	-
396	Paenibacillus provencensis	M2020_195	+	+	+	+	+	+	-	-	-	-	-	-	-	-	-	-	-	-	-	-	-	-	-	-
298	Paenibacillus amylolyticus_MER_104	MER 104	+	+	+	+	+	+	+	+	+	+	+	-	-	-	-	-	-	-	-	-	-	-	-	-
297	Paenibacillus amylolyticus_MER_99_2	MER 99-2	+	+	+	+	+	-	-	-	-	-	-	-	-	-	-	-	-	-	-	-	-	-	-	-
361	Paenibacillus lactis_PF4J_1.2	PF4J.1.2 VIAL 1 DLE	+	+	+	+	+	-	-	-	-	-	-	-	-	-	-	-	-	-	-	-	-	-	-	-
345	Paenibacillus provencensis_MER_78	MER 78	+	+	+	+	+	-	-	-	-	-	-	-	-	-	-	-	-	-	-	-	-	-	-	-
305	Pantoea agglomerans	IN_194	+	+	+	+	+	-	-	-	-	-	-	-	-	-	-	-	-	-	-	-	-	-	-	-
338	Paracoccus sanguinis	IN_92	+	+	+	+	+	+	-	-	-	-	-	-	-	-	-	-	-	-	-	-	-	-	-	-
353	Plantibacter flavus	Phoenix spacecraft associated environments	+	+	+	+	+	-	+	+	+	+	+	-	-	-	-	-	-	-	-	-	-	-	-	-
306	Pseudomonas libanensis	IN_196	+	+	+	+	+	+	-	-	-	-	-	-	-	-	-	-	-	-	-	-	-	-	-	-
318	Psychrobacillus psychrodurans	M2020_212	+	+	+	+	+	-	-	-	-	-	-	-	-	-	-	-	-	-	-	-	-	-	-	-
333	Psychrobacillus psychrodurans_AMY 32.2	AMY32.2 VIAL 1 DLE	+	+	+	+	+	+	+	+	+	+	+	-	-	-	-	-	-	-	-	-	-	-	-	-
365	Ralstonia insidiosa_MECA_16.4.1	MECA 16-4.1	+	+	+	+	+	-	-	-	-	-	-	-	-	-	-	-	-	-	-	-	-	-	-	-
364	Ralstonia pickettii MECA_13.3.1	MECA 13-3.1	+	+	+	+	+	-	-	-	-	-	-	-	-	-	-	-	-	-	-	-	-	-	-	-
359	Rhodococcus globerulus	Phoenix spacecraft associated environments	+	+	+	+	+	+	+	+	+	+	+	-	-	+	+	+	+	-	-	-	-	-	-	-
356	Rhodococcus species	Phoenix spacecraft associated environments	+	+	+	+	+	+	+	+	+	+	+	-	-	+	+	+	+	-	-	-	-	-	-	-
328	Rummeliibacillus stabekisii	clean room floor	+	+	+	+	+	-	-	-	-	-	-	-	-	-	-	-	-	-	-	-	-	-	-	-
357	Serratia species	Phoenix spacecraft associated environments	+	+	+	+	+	+	-	-	-	-	-	+	-	-	-	-	-	-	-	-	-	-	-	-
370	Sphingomonas paucimobilis	MSL_3038	+	+	+	+	+	+	-	-	-	-	-	-	-	-	-	-	-	-	-	-	-	-	-	-
391	Sphingomonas yunnanensis	Phoenix spacecraft associated environments	+	+	+	+	+	+	+	+	+	+	+	-	-	-	-	-	+	-	-	-	-	-	-	-
371	Sphingomonas koreensis_RA_05B.4	PHOENIX-ROBOTICARM RA05B.4 DLE	+	+	+	+	+	-	-	-	-	-	-	-	-	-	-	-	-	-	-	-	-	-	-	-
313	Sporosarcina koreensis	M2020_135	+	+	+	+	+	+	-	-	-	-	-	-	-	-	-	-	-	-	-	-	-	-	-	-
350	Sporosarcina koreensis	M2020_156	+	+	+	+	+	-	-	-	-	-	-	-	-	-	-	-	-	-	-	-	-	-	-	-
366	Sporosarcina luteola	MSL_3063	+	+	+	+	+	-	-	-	-	-	-	-	-	-	-	-	-	-	-	-	-	-	-	-
295	Sporosarcina luteola_MER_47	MER 47	+	+	+	+	+	+	-	-	-	-	-	-	-	-	-	-	-	-	-	-	-	-	-	-
337	Staphyloccocus warneri_5C.2	FAIRING 5C-2	+	+	+	+	+	-	-	-	-	-	-	-	-	-	-	-	-	-	-	-	-	-	-	-
346	Staphylococcus capitis subsp. capitis	IN_93	+	+	+	+	+	-	-	-	-	-	-	-	-	-	-	-	-	-	-	-	-	-	-	-
336	Staphylococcus capitis subsp. capitis_MER_TA_97	MER TA 97	+	+	+	+	+	-	-	-	-	-	-	-	-	-	-	-	-	-	-	-	-	-	-	-
381	Staphylococcus cohnii subsp. cohnii	M2020_227	+	+	+	+	+	-	-	-	-	-	-	-	-	-	-	-	-	-	-	-	-	-	-	-
386	Staphylococcus epidermidis	IN_188	+	+	+	+	+	+	-	-	-	-	-	-	-	-	-	-	-	-	-	-	-	-	-	-
309	Staphylococcus equorum subsp. equorum	M2020_92	+	+	+	+	+	+	+	+	+	+	+	+	+	+	+	+	-	-	-	-	-	-	-	-
312	Staphylococcus equorum subsp. equorum	M2020_125	+	+	+	+	+	+	+	+	+	+	+	+	-	-	+	+	-	-	-	-	-	-	-	-
279	Staphylococcus equorum subsp. equorum_AMY_2.1.4	AMY 2.1.4 VIAL 1 DLE	+	+	+	+	+	-	+	+	+	+	-	-	-	-	-	-	-	-	-	-	-	-	-	-
310	Staphylococcus hominis subsp. novobiosepticus	M2020_115	+	+	+	+	+	+	-	-	-	-	-	-	-	-	-	-	-	-	-	-	-	-	-	-
388	Staphylococcus hominis subsp. novobiosepticus	M2020_147	+	+	+	+	+	+	-	-	-	-	-	-	-	-	-	-	-	-	-	-	-	-	-	-
332	Staphylococcus pettenkoferi_6F_1.2	FAIRING 6F-1.2 DLE	+	+	+	+	+	-	-	-	-	-	-	-	-	-	-	-	-	-	-	-	-	-	-	-
280	Staphylococcus saprophyticus subsp. bovis_W12B_5.2	FAIRING W12B-5.2	+	+	+	+	+	+	-	-	-	-	-	-	-	-	-	-	-	-	-	-	-	-	-	-
275	Staphylococcus argenteus 1A_3	FAIRING 41A-3 DLE	+	+	+	+	+	+	-	-	-	-	-	-	-	-	-	-	-	-	-	-	-	-	-	-
283	Stenotrophomonas maltophilia	MSL_3008	+	+	+	+	+	+	-	-	-	-	-	-	-	-	-	-	-	-	-	-	-	-	-	-
287	Stenotrophomonas maltophilia	MSL_3045	+	+	+	+	+	+	-	-	-	-	-	-	-	-	-	-	-	-	-	-	-	-	-	-
387	Streptococcus vestibularis	M2020_114	+	+	+	+	+	+	-	-	-	-	-	-	-	-	-	-	-	-	-	-	-	-	-	-
369	Streptomyces coelicoflavus	MSL_3000	+	+	+	+	+	+	-	-	-	-	-	-	-	-	-	-	-	-	-	-	-	-	-	-
307	Streptomyces griseoplanus	MSL_3006	+	+	+	+	+	-	-	-	-	-	-	-	-	-	-	-	-	-	-	-	-	-	-	-
301	Terribacillus saccharophilus MER_124B	MER 124b	+	+	+	+	+	+	-	-	-	-	-	-	-	-	-	-	-	-	-	-	-	-	-	-
348	Terribacillus saccharophilus_T34.24	T34-24	+	+	+	+	+	+	-	-	-	-	-	-	-	-	-	-	-	-	-	-	-	-	-	-
	Serratia liquefaciens ATCC 27592; Schuerger and Nicholson, 2016	Non-spacecraft positive control	+	+	+	+	+	+	+	+	+	+	+	+	+	+	+	+	+	+	+	+	+	+	+	+
	Bacillus subtilis 168; Schuerger et al., 2013	Non-spacecraft negative control	+	+	+	+	+	+	-	-	-	-	-	-	-	-	-	-	-	-	-	-	-	-	-	-
