# Supplementary material for: Addition of anaerobic electron acceptors to solid media did not enhance growth of 125 spacecraft bacteria under simulated low-pressure Martian conditions
Source: Sci Rep. 2020 Oct 26;10:18290. doi: 10.1038/s41598-020-75222-2 (PMC7588431; doi:10.1038/s41598-020-75222-2)
Supplement: Supplementary file 2 — Supplementary Table S2. [file 41598_2020_75222_MOESM2_ESM.xlsx]

## Sheet: Serratia liquefaciens
Raw data of the growth of Serratia liquefaciens on TSA, TSA+vitamins, TSA+nitrate, TSA+sulfate, and TSA+Fe3+ at pH 7 under low-PTA conditions. Samples were taken at different incubation times up to 28 days. Cells were applied to the agar plates as multiple, 2.5-µL drops (~2.5 x 105 cells/drop), squares of agar/cells were cut out, and subsequent MPN assays completed to estimate the numbers of viab…
	TSA	Mean (No):	6528.33							TSA+vit	Mean (No):	2173.33							TSA+sulfate	Mean (No):	25540							TSA+nitrate	Mean (No):	52420							TSA+Fe	Mean (No):	107520
T	Exp	Replicate	MPN	N/No	Log 10	Stdev			T	Exp	Replicate	MPN	N/No	Log 10				T	Exp	Replicate	MPN	N/No	Log 10				T	Exp	Replicate	MPN	N/No	Log 10				T	Exp	Replicate	MPN	N/No	Log 10
0	1	1	3490	0.534593	-0.271977		Avg T=0		0	1	1	1330	0.611963	-0.213275		Avg T=0		0	1	1	39900	1.56226	0.193752		Avg T=0		0	1	1	58900	1.12362	0.0506183		Avg T=0		0	1	1	79200	0.736607	-0.132764		Avg T=0
0	1	2	4280	0.655604	-0.183359				0	1	2	2630	1.21012	0.0828294				0	1	2	22100	0.865309	-0.0628286				0	1	2	25500	0.486456	-0.312957				0	1	2	54200	0.504092	-0.29749
0	1	3	9180	1.40618	0.14804				0	1	3	990	0.455521	-0.341491				0	1	3	26300	1.02976	0.0127349				0	1	3	49300	0.940481	-0.0266501				0	1	3	54200	0.504092	-0.29749
0	2	1	5890	0.902221	-0.044687		-0.0277678		0	2	1	3240	1.4908	0.173419		1		0	2	1	19700	0.771339	-0.112755		-0.0115194		0	2	1	74200	1.41549	0.150907		-0.00821435		0	2	1	153000	1.42299	0.153202		-0.0278271
0	2	2	7000	1.07225	0.0302957				0	2	2	1970	0.906442	-0.0426601				0	2	2	19700	0.771339	-0.112755				0	2	2	54200	1.03396	0.0145023				0	2	2	197000	1.83222	0.262977
0	2	3	9330	1.42915	0.155079				0	2	3	2880	1.32515	0.122266				0	2	3	26300	1.02976	0.0127349				0	2	3	62200	1.18657	0.0742934				0	2	3	150000	1.39509	0.144602
4	1	1	1220	0.186878	-0.728442		Avg T=4		4	1	1	1500	0.690184	-0.161035		Avg T=4		4	1	1	171000	6.69538	0.825775		Avg T=4		4	1	1	21400	0.408241	-0.389083		Avg T=4		4	1	1	109000	1.01376	0.00593724		Avg T=4
4	1	2	329	0.0503957	-1.29761				4	1	2	2280	1.04908	0.0208085				4	1	2	150000	5.87314	0.76887				4	1	2	39900	0.76116	-0.118524				4	1	2	150000	1.39509	0.144602
4	1	3	2400	0.367628	-0.434591				4	1	3	1500	0.690184	-0.161035				4	1	3	263000	10.2976	1.01273				4	1	3	26300	0.501717	-0.299541				4	1	3	150000	1.39509	0.144602
4	2	1	792	0.121317	-0.916077		-0.712087		4	2	1	1970	0.906442	-0.0426601		-0.0206671		4	2	1	493000	19.3031	1.28563		1.05699		4	2	1	42800	0.816482	-0.0880532		-0.159094		4	2	1	120000	1.11607	0.047692		0.108549
4	2	2	1970	0.301762	-0.520336				4	2	2	2630	1.21012	0.0828294				4	2	2	372000	19.3031	1.28563				4	2	2	56000	0.816482	-0.0880532				4	2	2	196000	1.11607	0.047692
4	2	3	2750	0.421241	-0.37547				4	2	3	2980	1.37117	0.13709				4	2	3	349000	14.5654	1.16332				4	2	3	54200	1.06829	0.028691				4	2	3	150000	1.82292	0.260767
7	1	1	2210	0.338524	-0.47041		Avg T=7		7	1	1	1700	0.782209	-0.106677		Avg T=7		7	1	1	1970000	13.6648	1.1356		Avg T=7		7	1	1	49300	1.03396	0.0145023		Avg T=7		7	1	1	542000	1.39509	0.144602		Avg T=7
7	1	2	2210	0.338524	-0.47041				7	1	2	933	0.429294	-0.367245				7	1	2	5420000	77.1339	1.88725				7	1	2	228000	0.940481	-0.0266501				7	1	2	918000	5.04092	0.70251
7	1	3	2630	0.402859	-0.394847				7	1	3	2630	1.21012	0.0828294				7	1	3	4280000	212.216	2.32678				7	1	3	428000	4.34948	0.638438				7	1	3	1200000	8.53795	0.931353
7	2	1	2980	0.456472	-0.340586		-0.378691		7	2	1	4740	2.18098	0.338652		0.12957		7	2	1	5890000	167.58	2.22422		2.04994		7	2	1	474000	8.16482	0.911947		0.575133		7	2	1	1160000	11.1607	1.04769		0.815349
7	2	2	2280	0.349247	-0.456867				7	2	2	5420	2.49387	0.396873				7	2	2	5890000	230.619	2.36289				7	2	2	589000	9.04235	0.956281				7	2	2	1500000	10.7887	1.03297
7	2	3	4740	0.726066	-0.139024				7	2	3	5890	2.71012	0.432989				7	2	3	5610000	230.619	2.36289				7	2	3	542000	9.04235	0.956281				7	2	3	933000	10.7887	1.03297
11	1	1	9330	1.42915	0.155079		Avg T=11		11	1	1	9330	4.29294	0.632755		Avg T=11		11	1	1	19600000	230.619	2.36289		Avg T=11		11	1	1	5890000	11.2362	1.05062		Avg T=11		11	1	1	150000	13.9509	1.1446		Avg T=11
11	1	2	6200	0.949706	-0.0224106				11	1	2	15000	6.90184	0.838965				11	1	2	9180000	219.655	2.34174				11	1	2	5420000	10.3396	1.0145				11	1	2	742000	8.67746	0.938392
11	1	3	15000	2.29768	0.361289				11	1	3	15000	6.90184	0.838965				11	1	3	22800000	767.424	2.88504				11	1	3	9330000	112.362	2.05062				11	1	3	589000	1.39509	0.144602
11	2	1	16200	2.48149	0.394713		0.316321		11	2	1	9180	4.22393	0.625716		0.759934		11	2	1	34900000	359.436	2.55562		2.70527		11	2	1	5420000	103.396	2.0145		1.73252		11	2	1	933000	6.90104	0.838915		0.790588
11	2	2	22100	3.38524	0.52959				11	2	2	17100	7.8681	0.89587				11	2	2	58900000	892.717	2.95071				11	2	2	16200000	177.986	2.25038				11	2	2	1660000	5.47805	0.738626
11	2	3	19700	3.01762	0.479664				11	2	3	11600	5.33742	0.727332				11	2	3	42500000	1366.48	3.1356				11	2	3	11600000	103.396	2.0145				11	2	3	742000	8.67746	0.938392
14	1	1	28800	4.41154	0.64459		Avg T=14		14	1	1	54200	24.9387	1.39687		Avg T=14		14	1	1	26300000	1366.48	3.1356		Avg T=14		14	1	1	933000	103.396	2.0145		Avg T=14		14	1	1	918000	8.67746	0.938392		Avg T=14
14	1	2	22100	3.38524	0.52959				14	1	2	47400	21.8098	1.33865				14	1	2	58900000	2306.19	3.36289				14	1	2	933000	309.042	2.49002				14	1	2	1880000	15.439	1.18862
14	1	3	399000	61.1182	1.78617				14	1	3	74200	34.1411	1.53328				14	1	3	29800000	1664.06	3.22117				14	1	3	7500000	221.29	2.34496				14	1	3	1320000	6.90104	0.838915
14	2	1	17000	2.60403	0.415647		0.852913		14	2	1	91800	42.2393	1.62572		1.41618		14	2	1	54200000	1029.76	3.01273		3.19372		14	2	1	1160000	17.7986	1.25038		1.91764		14	2	1	47400000	8.53795	0.931353		1.03817
14	2	2	39900	6.11182	0.786171				14	2	2	54200	24.9387	1.39687				14	2	2	42800000	2306.19	3.36289				14	2	2	589000	17.7986	1.25038				14	2	2	589000	17.4851	1.24267
14	2	3	58900	9.02221	0.955313				14	2	3	34900	16.0583	1.2057				14	2	3	38800000	1166.8	3.067				14	2	3	742000	143.075	2.15556				14	2	3	742000	12.2768	1.08908
17	1	1	171000	26.1935	1.41819		Avg T=17		17	1	1	228000	104.908	2.02081		Avg T=17		17	1	1	74200000	2122.16	3.32678		Avg T=17		17	1	1	9180000	22.129	1.34496		Avg T=17		17	1	1	18800000	440.848	2.64429		Avg T=17
17	1	2	388000	59.4332	1.77403				17	1	2	240000	110.429	2.04308				17	1	2	58900000	2122.16	3.32678				17	1	2	7420000	22.129	1.34496				17	1	2	19700000	440.848	2.64429
17	1	3	474000	72.6066	1.86098				17	1	3	622000	286.196	2.45666				17	1	3	28800000	1675.8	3.22422				17	1	3	9330000	11.2362	1.05062				17	1	3	15000000	5.47805	0.738626
17	2	1	680000	104.161	2.01771		1.7579		17	2	1	228000	104.908	2.02081		2.1873		17	2	1	54200000	1519.19	3.18161		3.31424		17	2	1	7420000	14.1549	1.15091		1.54762		17	2	1	47400000	6.90104	0.838915		1.89529
17	2	2	560000	85.7799	1.93339				17	2	2	228000	104.908	2.02081				17	2	2	91800000	2905.25	3.46318				17	2	2	25300000	175.124	2.24335				17	2	2	47400000	174.851	2.24267
17	2	3	228000	34.9247	1.54313				17	2	3	792000	364.417	2.5616				17	2	3	74200000	2306.19	3.36289				17	2	3	9330000	141.549	2.15091				17	2	3	42800000	183.222	2.26298
21	1	1	988000	151.34	2.17995		Avg T=21		21	1	1	2980000	1371.17	3.13709		Avg T=21		21	1	1	101000000	1127.64	3.05217		Avg T=21		21	1	1	4740000	177.986	2.25038		Avg T=21		21	1	1	7420000	139.509	2.1446		Avg T=21
21	1	2	2280000	349.247	2.54313				21	1	2	5420000	2493.87	3.39687				21	1	2	62200000	2122.16	3.32678				21	1	2	4930000	141.549	2.15091				21	1	2	3990000	440.848	2.64429
21	1	3	1500000	229.768	2.36129				21	1	3	2280000	1049.08	3.02081				21	1	3	93300000	3594.36	3.55562				21	1	3	2550000	482.64	2.68362				21	1	3	7000000	440.848	2.64429
21	2	1	2210000	338.524	2.52959		2.45004		21	2	1	2300000	1058.28	3.0246		3.08197		21	2	1	49300000	2905.25	3.46318		3.3969		21	2	1	3990000	177.986	2.25038		2.21082		21	2	1	13300000	398.065	2.59995		2.24026
21	2	2	2280000	349.247	2.54313				21	2	2	1960000	901.84	2.95513				21	2	2	47400000	3954.58	3.5971				21	2	2	4930000	90.4235	1.95628				21	2	2	17100000	69.0104	1.83891
21	2	3	2280000	349.247	2.54313				21	2	3	1970000	906.442	2.95734				21	2	3	49300000	2435.4	3.38657				21	2	3	28800000	94.0481	1.97335				21	2	3	17000000	37.1094	1.56948
28	1	1	106000000	16236.9	4.2105		Avg T=28		28	1	1	240000000	110429	5.04308		Avg T=28		28	1	1	74200000	3653.09	3.56266		Avg T=28		28	1	1	25300000	48.6456	1.68704		Avg T=28		28	1	1	58900000	65.1042	1.81361		Avg T=28
28	1	2	54200000	8302.27	3.9192				28	1	2	54200000	24938.7	4.39687				28	1	2	79200000	1930.31	3.28563				28	1	2	28800000	76.116	1.88148				28	1	2	49300000	123.698	2.09236
28	1	3	28800000	4411.54	3.64459		3.83312		28	1	3	34900000	16058.3	4.2057		4.38046		28	1	3	93300000	1855.91	3.26856		3.39286		28	1	3	42800000	94.0481	1.97335		2.28421		28	1	3	116000000	159.04	2.20151		2.2844
28	2	1	58900000	9022.21	3.95531				28	2	1	29800000	13711.7	4.13709				28	2	1	79200000	1930.31	3.28563				28	2	1	19700000	549.409	2.7399				28	2	1	93300000	158.11	2.19896
28	2	2	28800000	4411.54	3.64459				28	2	2	42800000	19693.3	4.29432				28	2	2	49300000	2905.25	3.46318				28	2	2	47400000	482.64	2.68362				28	2	2	93300000	547.805	2.73863
28	2	3	27500000	4212.41	3.62453				28	2	3	34900000	16058.3	4.2057				28	2	3	47400000	3101.02	3.4915				28	2	3	21400000	549.409	2.7399				28	2	3	25300000	458.519	2.66136

## Sheet: Trichococcus pasteurii
Raw data of the growth of Trichicoccus pasteurii on TSA, TSA+vitamins, TSA+nitrate, TSA+sulfate, and TSA+Fe3+ at pH 7 under low-PTA conditions. Samples were taken at different incubation times up to 28 days. Cells were applied to the agar plates as multiple, 2.5-µL drops (~2.5 x 105 cells/drop), squares of agar/cells were cut out, and subsequent MPN assays completed to estimate the numbers of via…
	TSA	Mean (No):	1080.83							TSA+vit	Mean (No):	56.5							TSA+sulf	Mean (No):	2450							TSA+nit	Mean (No):	1195.83							TSA+Fe	Mean (No):	1046.83
T	Exp	Replicate	MPN	N/No	Log 10	std dev			T	Exp	Replicate	MPN	N/No	Log 10	Stdev			T	Exp	Replicate	MPN	N/No	Log 10	Stdev			T	Exp	Replicate	MPN	N/No	Log 10	stdev			T	Exp	Replicate	MPN	N/No	Log 10	stdev
0	1	1	1090	1.00848	0.00366777		Avg T=0		0	1	1	92	1.62832	0.211739		Avg T=0		0	1	1	Spilled				Avg T=0		0	1	1	792	0.6623	-0.178945		Avg T=0		0	1	1	2280	2.178	0.338057		Avg T=0
0	1	2	1160	1.07325	0.0306993				0	1	2	78	1.38053	0.140046				0	1	2	2630	1.07347	0.0307897				0	1	2	933	0.780209	-0.107789				0	1	2	1320	1.26095	0.100696
0	1	3	742	0.686507	-0.163355				0	1	3	147	2.60177	0.415269				0	1	3	2280	0.930612	-0.0312312				0	1	3	1500	1.25436	0.0984206				0	1	3	493	0.470944	-0.327031
0	2	1	1500	1.38782	0.142333	0.10146	-0.00983087		0	2	1	11	0.19469	-0.710656	0.484895	-0.109043		0	2	1	2750	1.12245	0.0501666	0.0606751	-0.00327906		0	2	1	1090	0.911498	-0.0402442	0.116263	-0.0125594		0	2	1	1300	1.24184	0.0940658	0.421433	-0.133202
0	2	2	933	0.863223	-0.0638771				0	2	2	11	0.19469	-0.710656				0	2	2	1960	0.8	-0.09691				0	2	2	1530	1.27944	0.107021				0	2	2	742	0.708804	-0.149474
0	2	3	1060	0.980725	-0.00845286				0	2	3	0	0	0				0	2	3	2630	1.07347	0.0307897				0	2	3	1330	1.1122	0.046181				0	2	3	146	0.139468	-0.855525
4	1	1	4740	4.38551	0.64202		Avg T=4		4	1	1	381	6.74336	0.828877		Avg T=4		4	1	1	15000	6.12245	0.786925		Avg T=4		4	1	1	4740	3.96376	0.598108		Avg T=4		4	1	1	1710	1.6335	0.213119		Avg T=4
4	1	2	2880	2.66461	0.425634				4	1	2	255	4.51327	0.654492				4	1	2	15000	6.12245	0.786925				4	1	2	2630	2.1993	0.342285				4	1	2	1500	1.43289	0.156214
4	1	3	4930	4.5613	0.659088				4	1	3	589	10.4248	1.01807				4	1	3	19700	8.04082	0.9053				4	1	3	7020	5.87038	0.768666				4	1	3	1500	1.43289	0.156214
4	2	1	4740	4.38551	0.64202	0.470389	0.794034		4	2	1	430	7.61062	0.88142	0.119941	0.864197		4	2	1	28800	11.7551	1.07023	0.50242	1.11534		4	2	1	2880	2.40836	0.381722	0.218121	0.523285		4	2	1	2750	2.62697	0.419455	0.129116	0.266272
4	2	2	4930	4.5613	0.659088				4	2	2	450	7.9646	0.901164				4	2	2	26300	10.7347	1.03079				4	2	2	2280	1.90662	0.280264				4	2	2	1710	1.6335	0.213119
4	2	3	58900	54.495	1.73636				4	2	3	450	7.9646	0.901164				4	2	3	317000	129.388	2.11189				4	2	3	7020	5.87038	0.768666				4	2	3	2880	2.75115	0.439515
7	1	1	1970000	1822.67	3.26071		Avg T=7		7	1	1	1960000	34690.3	4.54021		Avg T=7		7	1	1	428000	174.694	2.24228		Avg T=7		7	1	1	26300	21.993	1.34229		Avg T=7		7	1	1	2280	2.178	0.338057		Avg T=7
7	1	2	1500000	1387.82	3.14233				7	1	2	3490000	61769.9	4.79078				7	1	2	288000	117.551	2.07023				7	1	2	47400	39.6376	1.59811				7	1	2	2530	2.41681	0.383243
7	1	3	2530000	2340.79	3.36936				7	1	3	5420000	95929.2	4.98195				7	1	3	230000	93.8776	1.97256				7	1	3	29800	24.9199	1.39655				7	1	3	1970	1.88187	0.274589
7	2	1	1970000	1822.67	3.26071	0.0823739	3.259		7	2	1	166000	2938.05	3.46806	0.752153	4.09818		7	2	1	263000	107.347	2.03079	0.156315	2.15651		7	2	1	28800	24.0836	1.38172	0.249884	1.28488		7	2	1	7420	7.08804	0.850526	0.310206	0.602367
7	2	2	1700000	1572.86	3.19669				7	2	2	120000	2123.89	3.32713				7	2	2	428000	174.694	2.24228				7	2	2	9330	7.80209	0.892211				7	2	2	10900	10.4124	1.01755
7	2	3	2280000	2109.48	3.32418				7	2	3	171000	3026.55	3.48095				7	2	3	589000	240.408	2.38095				7	2	3	15000	12.5436	1.09842				7	2	3	5890	5.62649	0.750238
11	1	1	1970000	1822.67	3.26071		Avg T=11		11	1	1	1500000	26548.7	4.42404		Avg T=11		11	1	1	1970000	804.082	2.9053		Avg T=11		11	1	1	1620000	1354.7	3.13184		Avg T=11		11	1	1	15000	14.3289	1.15621		Avg T=11
11	1	2	1500000	1387.82	3.14233				11	1	2	1500000	26548.7	4.42404				11	1	2	2630000	1073.47	3.03079				11	1	2	1500000	1254.36	3.09842				11	1	2	19600	18.7231	1.27238
11	1	3	2530000	2340.79	3.36936				11	1	3	1160000	20531	4.31241				11	1	3	1970000	804.082	2.9053				11	1	3	542000	453.24	2.65633				11	1	3	11600	11.081	1.04458
11	2	1	1970000	1822.67	3.26071	0.0823739	3.259		11	2	1	54200	959.292	2.98195	0.725442	3.72972		11	2	1	1500000	612.245	2.78693	0.143054	2.92815		11	2	1	589000	492.544	2.69244	0.265141	2.96494		11	2	1	47400	45.2794	1.6559	0.215348	1.31319
11	2	2	1700000	1572.86	3.19669				11	2	2	93300	1651.33	3.21783				11	2	2	1500000	612.245	2.78693				11	2	2	918000	767.666	2.88517				11	2	2	28800	27.5115	1.43951
11	2	3	2280000	2109.48	3.32418				11	2	3	58900	1042.48	3.01807				11	2	3	3490000	1424.49	3.15366				11	2	3	2530000	2115.68	3.32545				11	2	3	21400	20.4426	1.31054
14	1	1	54200000	50146.5	4.70024		Avg T=14		14	1	1	1960000	34690.3	4.54021		Avg T=14		14	1	1	19700000	8040.82	3.9053		Avg T=14		14	1	1	26300000	21993	4.34229		Avg T=14		14	1	1	32900	31.4281	1.49732		Avg T=14
14	1	2	26300000	24333.1	4.3862				14	1	2	3490000	61769.9	4.79078				14	1	2	9330000	3808.16	3.58072				14	1	2	24000000	20069.7	4.30254				14	1	2	49300	47.0944	1.67297
14	1	3	42800000	39599.1	4.59769				14	1	3	5420000	95929.2	4.98195				14	1	3	15000000	6122.45	3.78693				14	1	3	29800000	24919.9	4.39655				14	1	3	62200	59.4173	1.77391
14	2	1	34900000	32289.9	4.50907	0.169432	4.46264		14	2	1	166000	2938.05	3.46806	0.752153	4.09818		14	2	1	19700000	8040.82	3.9053	0.15504	3.8579		14	2	1	42800000	35790.9	4.55377	0.117131	4.3487		14	2	1	74200	70.8804	1.85053	0.133225	1.73258
14	2	2	22800000	21094.8	4.32418				14	2	2	120000	2123.89	3.32713				14	2	2	22100000	9020.41	3.95523				14	2	2	19700000	16473.9	4.2168				14	2	2	58900	56.2649	1.75024
14	2	3	19600000	18134.2	4.2585				14	2	3	171000	3026.55	3.48095				14	2	3	25300000	10326.5	4.01395				14	2	3	22800000	19066.2	4.28026				14	2	3	74200	70.8804	1.85053
17	1	1	27500000	25443.3	4.40557		Avg T=17		17	1	1	27500000	486726	5.68728		Avg T=17		17	1	1	58900000	24040.8	4.38095		Avg T=17		17	1	1	54200000	45324	4.65633		Avg T=17		17	1	1	428000	408.852	2.61157		Avg T=17
17	1	2	42800000	39599.1	4.59769				17	1	2	42800000	757522	5.8794				17	1	2	74200000	30285.7	4.48124				17	1	2	32400000	27094.1	4.43287				17	1	2	288000	275.115	2.43951
17	1	3	27500000	25443.3	4.40557				17	1	3	27500000	486726	5.68728				17	1	3	91800000	37469.4	4.57368				17	1	3	74200000	62048.8	4.79273				17	1	3	474000	452.794	2.6559
17	2	1	2280000	2109.48	3.32418	0.615204	3.91651		17	2	1	2280000	40354	4.60589	0.615204	5.19822		17	2	1	58900000	24040.8	4.38095	0.0877996	4.47979		17	2	1	54200000	45324	4.65633	0.129897	4.65084		17	2	1	428000	408.852	2.61157	0.0924721	2.56408
17	2	2	3460000	3201.23	3.50532				17	2	2	3460000	61238.9	4.78703				17	2	2	93300000	38081.6	4.58072				17	2	2	47400000	39637.6	4.59811				17	2	2	298000	284.668	2.45434
17	2	3	1970000	1822.67	3.26071				17	2	3	1970000	34867.3	4.54242				17	2	3	74200000	30285.7	4.48124				17	2	3	70200000	58703.8	4.76867				17	2	3	428000	408.852	2.61157
21	1	1	93300000	86322.3	4.93612		Avg T=21		21	1	1	91800000	1.62478e+06	6.21079		Avg T=21		21	1	1	91800000	37469.4	4.57368		Avg T=21		21	1	1	58900000	49254.4	4.69244		Avg T=21		21	1	1	1020000	974.367	2.98872		Avg T=21
21	1	2	116000000	107325	5.0307				21	1	2	171000000	3.02655e+06	6.48095				21	1	2	54200000	22122.4	4.34483				21	1	2	54200000	45324	4.65633				21	1	2	399000	381.149	2.5811
21	1	3	93300000	86322.3	4.93612				21	1	3	93300000	1.65133e+06	6.21783				21	1	3	28800000	11755.1	4.07023				21	1	3	488000000	408084	5.61075				21	1	3	622000	594.173	2.77391
21	2	1	197000000	182267	5.26071	0.125902	5.02175		21	2	1	19700000	348673	5.54242	0.45107	5.90308		21	2	1	93300000	38081.6	4.58072	0.33084	4.49408		21	2	1	58900000	49254.4	4.69244	0.442362	4.8029		21	2	1	1160000	1108.1	3.04458	0.433752	3.04724
21	2	2	93300000	86322.3	4.93612				21	2	2	15000000	265487	5.42404				21	2	2	275000000	112245	5.05017				21	2	2	22800000	19066.2	4.28026				21	2	2	7420000	7088.04	3.85053
21	2	3	116000000	107325	5.0307				21	2	3	19700000	348673	5.54242				21	2	3	54200000	22122.4	4.34483				21	2	3	91800000	76766.6	4.88517				21	2	3	1160000	1108.1	3.04458
28	1	1	93300000	86322.3	4.93612		Avg T=28		28	1	1	130000000	2.30088e+06	6.36189		Avg T=28		28	1	1	153000000	62449	4.79553		Avg T=28		28	1	1	116000000	97003.5	4.98679		Avg T=28		28	1	1	3170000	3028.18	3.48118		Avg T=28
28	1	2	93300000	86322.3	4.93612				28	1	2	150000000	2.65487e+06	6.42404				28	1	2	39900000	16285.7	4.21181				28	1	2	39900000	33365.9	4.5233				28	1	2	4280000	4088.52	3.61157
28	1	3	74200000	68650.7	4.83665	0.539933	4.97364		28	1	3	4250000000	7.52212e+07	7.87634	0.616715	6.66671		28	1	3	150000000	61224.5	4.78693	0.231125	4.56623		28	1	3	150000000	125436	5.09842	0.232102	4.88193		28	1	3	5890000	5626.49	3.75024	0.191809	3.72459
28	2	1	19700000	18226.7	4.26071				28	2	1	196000000	3.46903e+06	6.54021				28	2	1	107300000	43795.9	4.64143				28	2	1	93300000	78020.9	4.89221				28	2	1	9330000	8912.59	3.95
28	2	2	93300000	86322.3	4.93612				28	2	2	79200000	1.40177e+06	6.14668				28	2	2	58900000	24040.8	4.38095				28	2	2	58900000	49254.4	4.69244				28	2	2	9180000	8769.3	3.94297
28	2	3	933000000	863223	5.93612				28	2	3	253000000	4.47788e+06	6.65107				28	2	3	93300000	38081.6	4.58072				28	2	3	150000000	125436	5.09842				28	2	3	4280000	4088.52	3.61157

## Sheet: Staphylococcus equorum
		Raw data of the growth of Staphylococcus equorum onTSA+vitamins under low-PTA conditions. Samples were taken at different incubation times up to 28 days. Cells were applied to the agar plates as multiple, 2.5-µL drops (~2.5 x 105 cells/drop), squares of agar/cells were cut out, and subsequent MPN assays completed to estimate the numbers of viable cells over time. The data are reported as log10 (N…
	TSA+vit	Mean (No):	1978.33
T	Exp	Replicate	MPN	N/No	Log 10	Stdev
0	1	1	1960	0.990733	-0.0040434		Avg T=0
0	1	2	2750	1.39006	0.143033
0	1	3	2630	1.3294	0.123656
0	2	1	1500	0.758214	-0.120208		-0.0192176
0	2	2	1150	0.581297	-0.235602
0	2	3	1880	0.950295	-0.0221416
7	1	1	1300	0.657119	-0.182356		Avg T=7
7	1	2	792	0.400337	-0.397574
7	1	3	933	0.471609	-0.326418
7	2	1	589	0.297725	-0.526184		-0.405593
7	2	2	792	0.400337	-0.397574
7	2	3	493	0.2492	-0.603453
14	1	1	1010	0.510531	-0.291978		Avg T=14
14	1	2	1090	0.550969	-0.258873
14	1	3	1160	0.586352	-0.231841
14	2	1	622	0.314406	-0.502509		-0.389595
14	2	2	589	0.297725	-0.526184
14	2	3	589	0.297725	-0.526184
21	1	1	1090	0.550969	-0.258873		Avg T=21
21	1	2	622	0.314406	-0.502509
21	1	3	742	0.375063	-0.425896
21	2	1	622	0.314406	-0.502509		-0.423094
21	2	2	700	0.353833	-0.451201
21	2	3	792	0.400337	-0.397574
28	1	1	589	0.297725	-0.526184		Avg T=28
28	1	2	388	0.196125	-0.707468
28	1	3	324	0.163774	-0.785754		-0.663824
28	2	1	589	0.297725	-0.526184
28	2	2	493	0.2492	-0.603453
28	2	3	290	0.146588	-0.833901

## Sheet: Acinetobacter johnsonii
Raw data of the growth of Acinetobacter johnsonii onTSA+vitamins under low-PTA conditions. Samples were taken at different incubation times up to 28 days. Cells were applied to the agar plates as multiple, 2.5-µL drops (~2.5 x 105 cells/drop), squares of agar/cells were cut out, and subsequent MPN assays completed to estimate the numbers of viable cells over time. The data are reported as log10 (…
	TSA	Mean (No):	167500
T	Exp	Replicate	MPN	N/No	Log 10	Stdev
0	1	1	150000	0.895522	-0.0479236		Avg T=0
0	1	2	150000	0.895522	-0.0479236
0	1	3	150000	0.895522	-0.0479236
0	2	1	162000	0.967164	-0.0144998		-0.00326296
0	2	2	196000	1.17015	0.0682413
0	2	3	197000	1.17612	0.0704514
7	1	1	32900	0.196418	-0.706819		Avg T=7
7	1	2	19300	0.115224	-0.938458
7	1	3	58900	0.351642	-0.4539
7	2	1	58900	0.351642	-0.4539		-0.605413
7	2	2	49300	0.294328	-0.531168
7	2	3	47400	0.282985	-0.548236
14	1	1	7300	0.0435821	-1.36069		Avg T=14
14	1	2	19300	0.115224	-0.938458
14	1	3	19300	0.115224	-0.938458
14	2	1	24900	0.148657	-0.827815		-0.944597
14	2	2	25500	0.152239	-0.817475
14	2	3	27500	0.164179	-0.784682
21	1	1	1710	0.010209	-1.99102		Avg T=21
21	1	2	1710	0.010209	-1.99102
21	1	3	589	0.00351642	-2.4539
21	2	1	2280	0.0136119	-1.86608		-2.05099
21	2	2	933	0.00557015	-2.25413
21	2	3	2980	0.017791	-1.7498
28	1	1	133	0.00079403	-3.10016		Avg T=28
28	1	2	388	0.00231642	-2.63518
28	1	3	116	0.000692537	-3.15956		-3.0427
28	2	1	43	0.000256716	-3.59055
28	2	2	253	0.00151045	-2.82089
28	2	3	188	0.00112239	-2.94986

## Sheet: Bacillus simplex
Raw data of the growth of Bacillus simplex onTSA+Fe pH7 under low-PTA conditions. Samples were taken at different incubation times up to 28 days. Cells were applied to the agar plates as multiple, 2.5-µL drops (~2.5 x 105 cells/drop), squares of agar/cells were cut out, and subsequent MPN assays completed to estimate the numbers of viable cells over time. The data are reported as log10 (N/N0) wit…
	TSA+Fe	Mean (No):	3255
T	Exp	Replicate	MPN	N/No	Log 10	Stdev
0	1	1	2530	0.777266	-0.10943		Avg T=0
0	1	2	2980	0.915515	-0.0383347
0	1	3	4740	1.45622	0.163227
0	2	1	1330	0.408602	-0.388699		-0.0568321
0	2	2	1880	0.577573	-0.238393
0	2	3	6070	1.86482	0.270638
7	1	1	110	0.0337942	-1.47116		Avg T=7
7	1	2	320	0.0983103	-1.0074
7	1	3	0	0
7	2	1	110	0.0337942	-1.47116		-1.39584
7	2	2	110	0.0337942	-1.47116
7	2	3	90	0.0276498	-1.55831
14	1	1	11	0.00337942	-2.47116		Avg T=14
14	1	2	9	0.00276498	-2.55831
14	1	3	0	0
14	2	1	11	0.00337942	-2.47116		-2.49295
14	2	2	11	0.00337942	-2.47116
14	2	3	0	0
21	1	1	11	0.00337942	-2.47116		Avg T=21
21	1	2	0	0
21	1	3	0	0
21	2	1	0	0			-2.47116
21	2	2	0	0
21	2	3	0	0
28	1	1	0	0			Avg T=28
28	1	2	0	0
28	1	3	0	0			#DIV/0!
28	2	1	0	0
28	2	2	0	0
28	2	3	0	0

## Sheet: Sphingomonas yunnanensis
Raw data of the growth of Sphingomonas yunnanensis onTSA+sulfate pH7 under low-PTA conditions. Samples were taken at different incubation times up to 28 days. Cells were applied to the agar plates as multiple, 2.5-µL drops (~2.5 x 105 cells/drop), squares of agar/cells were cut out, and subsequent MPN assays completed to estimate the numbers of viable cells over time. The data are reported as log…
	TSA +sulfate	Mean (No):	4835
T	Exp	Replicate	MPN	N/No	Log 10	Stdev
0	1	1	5300	1.09617	0.0398794		Avg T=0
0	1	2	2630	0.54395	-0.264441
0	1	3	5890	1.2182	0.0857188
0	2	1	7020	1.45191	0.161941		-0.0287271
0	2	2	2750	0.568769	-0.245064
0	2	3	5420	1.12099	0.0496028
7	1	1	4740	0.980352	-0.00861814		Avg T=7
7	1	2	2750	0.568769	-0.245064
7	1	3	3340	0.690796	-0.16065
7	2	1	1690	0.349535	-0.45651		-0.236426
7	2	2	1660	0.34333	-0.464288
7	2	3	3990	0.825233	-0.0834236
14	1	1	4930	1.01965	0.00845044		Avg T=14
14	1	2	1470	0.304033	-0.517079
14	1	3	1220	0.252327	-0.598037
14	2	1	2880	0.595657	-0.225004		-0.33407
14	2	2	3880	0.802482	-0.0955648
14	2	3	1280	0.264736	-0.577187
21	1	1	1300	0.268873	-0.570453		Avg T=21
21	1	2	1250	0.258532	-0.587486
21	1	3	3980	0.823164	-0.0845134
21	2	1	1500	0.310238	-0.508305		-0.402871
21	2	2	2210	0.457084	-0.340004
21	2	3	2280	0.471562	-0.326462
28	1	1	1300	0.268873	-0.570453		Avg T=28
28	1	2	1500	0.310238	-0.508305
28	1	3	933	0.192968	-0.714515		-0.499585
28	2	1	1970	0.407446	-0.38993
28	2	2	2390	0.494312	-0.305999
28	2	3	1500	0.310238	-0.508305
